# Supplementary material for: Acute kidney injury and adverse renal events in patients receiving SGLT2-inhibitors: A systematic review and meta-analysis
Source: PLoS Med. 2019 Dec 9;16(12):e1002983. doi: 10.1371/journal.pmed.1002983 (PMC6901179; doi:10.1371/journal.pmed.1002983)
Supplement: S1 Table — (XLSX) [file pmed.1002983.s003.xlsx]

## Sheet: Sheet1
Search strategy
PubMed	(dapagliflozin OR canagliflozin OR empagliflozin OR sotagliflozin OR ertugliflozin OR ipragliflozin OR luseogliflozin OR tofogliflozin OR SGLT2 OR (sodium glucose transporter 2)) AND (acute kidney injury OR acute kidney damage OR acute kidney failure OR acute renal failure OR hypotension OR hypovolemia OR dehydration OR real world OR propensity OR observational OR randomized OR randomisation OR p…
ClinicalTrials.gov	dapagliflozin OR canagliflozin OR empagliflozin OR sotagliflozin OR ertugliflozin OR ipragliflozin OR luseogliflozin OR tofogliflozin
EMBASE	(dapagliflozin OR canagliflozin OR empagliflozin OR sotagliflozin OR ertugliflozin OR ipragliflozin OR luseogliflozin OR tofogliflozin OR SGLT2 OR (sodium glucose transporter 2)) AND (acute kidney injury OR acute kidney damage OR acute kidney failure OR acute renal failure OR hypotension OR hypovolemia OR dehydration OR real world OR propensity OR observational OR randomized OR randomisation OR p…
Cochrane Library	(dapagliflozin OR canagliflozin OR empagliflozin OR sotagliflozin OR ertugliflozin OR ipragliflozin OR luseogliflozin OR tofogliflozin OR SGLT2 OR (sodium glucose transporter 2)) AND (acute kidney injury OR acute kidney damage OR acute kidney failure OR acute renal failure OR hypotension OR hypovolemia OR dehydration OR real world OR propensity OR observational OR randomized OR randomisation OR p…
