# Supplementary material for: Acute kidney injury and adverse renal events in patients receiving SGLT2-inhibitors: A systematic review and meta-analysis
Source: PLoS Med. 2019 Dec 9;16(12):e1002983. doi: 10.1371/journal.pmed.1002983 (PMC6901179; doi:10.1371/journal.pmed.1002983)
Supplement: S2 Table — AE, adverse event; RCT, randomized controlled trial. (XLSX) [file pmed.1002983.s004.xlsx]

## Sheet: Sheet1
Study name/ Acronym	Relevant Publications	Registration number	Background therapy	Comparator	Blinded	Data source of outcome	Study Duration (wks) (with extension)	Number of patients	SAE AKI	Any AE AKI	Composite renal AE	Volume depletion AE
CANAGLIFLOZIN
NCT00642278	Rosenstock 2012 [1]	NCT00642278	MET	Placebo or DPP4i	double-blind	publication	12	451				AEs possibly related to hypovolaemia: dizziness, dizziness postural, heart rate increased, tachycardia, and urine output decreased
CANTATA-D	Lavalle-González 2013 [2]	NCT01106677	MET	Placebo or DPP4i	double-blind	publication, clinicaltrials.gov	26 (52)	1284	ARF			AEs related to reduced intravascular volume (i.e. postural dizziness, orthostatic hypotension)
CANTATA-M	Stenlöf 2013, 2014 [3, 4]	NCT01081834	drug-naïve	Placebo	double-blind	publication, clinicaltrials.gov	26 (52)	584	ARF			Volume related AEs (Postural dizziness, orthostatic hypotension)
CANTATA-SU	Cefalu 2013 [5]; Leiter 2015 [6]	NCT00968812	MET	SU	double-blind	publication, clinicaltrials.gov	52 (104)	1450	ARF			Volume-related adverse events: Postural dizziness, orthostatic hypotension
NCT01106625	Wilding 2013 [7]	NCT01106625	MET + SU	Placebo	double-blind	publication	52	469				volume-related AEs, Including dizziness postural, hypotension, orthostatic hypotension, and syncope
NCT01137812	Schernthaner 2013 [8]	NCT01137812	MET	DPP4i	double-blind	publication	52	755				volume-related AEs (postural dizziness, orthostatic hypotension)
DIA3004	Yale 2014 [9]	NCT01064414	SU or insulin	Placebo	double-blind	publication, clinicaltrials.gov	52	269	ARF		AEs reflecting decreased renal function (e.g. specific terms of renal impairment and blood creatinine increased)	Volume related Aes: Including dehydration, dizziness postural, hypotension, orthostatic hypotension and syncope
NCT01106690	Forst 2014 [10]	NCT01106690	MET+PIOG	Placebo then DPP4i	double-blind	publication	52	342				Volume-depletion AEs, incl. dehydration, dizziness postural, hypotension, orthostatic hypotension and syncope
NCT01483781	Sha 2014 [11]	NCT01483781	MET	Placebo	double-blind	publication	12	36				orthostatic hypotension, postural dizziness, presyncope
NCT01106651	Bode 2015 [12]	NCT01106651	standard care	Placebo	double-blind	publication	26 (104)	714				Volume depletion AEs, including dehydration, dizziness postural, hypotension, orthostatic hypotension, orthostatic intolerance, presyncope and syncope
NCT01381900	Ji 2015 [13]	NCT01381900	MET ± SU	Placebo	double-blind	publication	18	676				AE related to intravascular volume reduction (i.e. hypotension)
NCT02139943	Henry 2015 [14]	NCT02139943	type 1 DM	Placebo	double-blind	publication	18	351				Including dehydration, dizziness postural, hypotension, and syncope
Rodbard 2016	Rodbard 2016 [15]		MET, DPP4i	Placebo	double-blind	publication	26	216				Volume depletion AEs, Including dehydration and dizziness postural.
CANVAS	Neal 2017 [16], Neuen 2018 [17]	NCT01032629	standard care	Placebo	double-blind	publication, clinicaltrials.gov	296	4327	AKI	AKI	Renal-related (including AKI)	Volume depletion (1000 treatment years; N calculated from this number)
CANVAS R	Perkovic 2018 [18]	NCT01989754	standard care	Placebo	double-blind	publication, clinicaltrials.gov	108	5812	AKI
CREDENCE	Perkovic 2019 [19]	﻿NCT02065791	standard care	Placebo	double-blind	publication	136.2	4397		AKI	Renal-related adverse events (including AKI)	Volume depletion
NCT01809327	Rosenstock & Chuck 2016 [20]	NCT01809327	standard care	MET	double-blind	publication	26	712			Renal-related AE (﻿Includes blood creatinine increased, glomerular filtration rate decreased, and renal impairment.)	Volume depletion
﻿NCT00650806	Bays 2014 [21]	﻿NCT00650806	none	Placebo	double-blind	publication	12	372				Dizziness
SUSTAIN-8	Lingvay 2019 [22]	NCT03136484	MET	Semaglutide	double-blind	publication	52	788		Acute renal failure
DAPAGLIFLOZIN
NCT00263276	List 2009 [23]	NCT00263276	standard care	Placebo or MET	double-blind	publication	12	389				hypotensive events (hypotension, orthostatic hypotension, syncope)
NCT00357370	Wilding 2009 [24]	NCT00357370	insulin ± OADs	Placebo	double-blind	publication	12	71			Renal failure	Thirst
NCT00643851	Henry 2012 [25]	NCT00643851	MET	Placebo	double-blind	publication	24	598				Hypotension or syncope
NCT00683878	Rosenstock 2012 [26]	NCT00683878	PIOG	Placebo	double-blind	publication	24 (48)	420			Decreased renal function, not otherwise specified
NCT00736879	Bailey 2012 [27]	NCT00736879	standard care	Placebo	double-blind	publication	24	282			renal impairment or failure, nephrotoxicity or acute tubular necrosis	Hypotension/dehydration/hypovolaemia
NCT00859898	Henry 2012 [26]	NCT00859898	MET	Placebo	double-blind	publication	24	638				Hypotension or syncope
Bailey 2013	Bailey 2013 [28]	NCT00528879	MET	Placebo	double-blind	publication, clinicaltrials.gov	102	546	ARF		renal impairment or failure	hypotension, dehydration or hypovolemia
NCT00976495	Lambers Heerspink 2013 [29]	NCT00976495	MET ± SU	Placebo	double-blind	publication	12	49				dizziness and syncope
NCT00660907	Nauck 2014 [30]	NCT00660907	MET	SU	double-blind	publication, clinicaltrials.gov	52 (104)	814		ARF	renal impairment/failure (calculated creatinine clearance decreased, renal impairment, blood creatinine increased, estimated GFR decreased, acute renal failure)	Hypotension/dehydration/hypovolemia
NCT00663260	Kohan 2014 [31]	NCT00663260	standard care	Placebo	double-blind	publication, clinicaltrials.gov	24 (104)	252		ARF	renal impairment or failure ( blood creatinine increased, renal impairment, renal failure chronic, renal failure, renal failure acute)	Hypotension/dehydration/hypovolemia
NCT00673231	Wilding 2014 [32]	NCT00673231	OAD ± insulin	Placebo	double-blind	publication	24 (104)	804			Renal impairment/failure	Hypotension/dehydration/hypovolaemia
NCT00680745	Strojek 2014 [33]	NCT00680745	SU	Placebo + SU	double-blind	publication	24 (48)	593			renal impairment/ failure (These events were also identified in the database using prespecified lists of preferred terms, which also included, for example, laboratory values such as serum creatinine)	Hypotension/ dehydration/ hypovolemia
NCT00855166	Bolinder 2014 [34]	NCT00855166	OAD	Placebo	double-blind	publication	102	180			Renal impairment MedDRA term
NCT00984867	Jabbour 2014 [35]	NCT00984867	DPP4i ± MET	Placebo	double-blind	publication	24	447			renal impairment, meaning changes to renal laboratory parameters/ decreased renal creatinine clearance	hypotension/dehydration/ hypovolemia
NCT01042977	Leiter 2014 [36, 37]	NCT01042977	standard care	Placebo	double-blind	publication, clinicaltrials.gov	24 (52)	965	ARF		renal impairment	Hypotension, dehydration, hypovolemia (volume depletion) predefined MEDRA list
NCT01095653	Ji 2014 [38]	NCT01095653	drug-I	Placebo	double-blind	publication	24	393			Renal impairment, based on definitive (prespecified) Medical Dictionary for Regulatory Activities (MedDRA) preferred terms (version 15.0)	AE related to intravascular volume reduction (i.e. hypotension)
NCT01294423	Kaku 2014 [39]	NCT01294423	standard care	Placebo	double-blind	publication	24	261			renal impairment, not otherwise specified
NCT00528372	Ferrannini 2010 [40], Bailey 2015 [41]	NCT00528372	drug-naïve	Placebo	double-blind	publication, clinicaltrials.gov	24 (102)	485	ARF		Renal impairment/failure (blood creatinine >132.6 µmol/l)	Hypotensive events
NCT01031680	Cefalu 2015 [42]	NCT01031680	OAD	Placebo	double-blind	publication, clinicaltrials.gov	24 (52)	922	ARF	ARF	Events of renal impairment/failure (decreased renal creatinine clearance, renal impairment, increased blood creatinine, acute renal failure, cedreased glomerular filtration, renal failure, abnormal renal function test)	Hypotension/dehydration/hypovolemia (Based on a predefined list of events of hypotension/dehydration/hypovolemia)
NCT01217892	Schumm-Draeger 2015 [43]	NCT01217892	MET	Placebo	double-blind	publication	16	399			Renal impairment/failure	Hypotension/dehydration/hypovolaemia
NCT01392677	Matthaei 2015 [44]	NCT01392677	MET ± SU	Placebo	double-blind	publication	24 (52)	216			Renal impairment/ failure (Creatinine renal claearance; Events were identified from a prespecified list ofpreferred terms)	Hypovolaemia (Events were identified from a prespecified list ofpreferred terms)
DURATION-8	Frias 2016 [45]	NCT02229396	MET +/-	Placebo	double-blind	publication, clinicaltrials.gov	28	457		AKI and renal failure		Volume depletion related events (dehydration, hypotension, syncope)
NCT01095666	Yang 2016 [46]	NCT01095666	MET	Placebo	double-blind	publication	24	444			Events related to renal function (Based on definitive (prespecified) Medical Dictionary for Regulatory Activities-preferred terms)	volume-related AEs (hypotension, hypovolemia, dehydration)
NCT01195662	Weber 2016 [47]	NCT01195662	standard care	Placebo	double-blind	publication	12	449			renal function adverse events (Based on a predefined list of preferred terms from Medical Dictionary for Regulatory Activities (MedDRA) version 15.1.)	Volume depletion, defined as hypotension, dehydration, or hypovolaemia.
NCT01646320	Mathieu 2016 [48]	NCT01646320	MET, saxagliptin	Placebo	double-blind	publication	24 (52)	320			Worsening renal function or renal impairment
NCT02157298	Araki 2016 [49]	NCT02157298	insulin	Placebo	double-blind	publication	16	182			renal impairment/ failure, not defined further
CompoSIT-R	Scott 2018 [50]	NCT02532855	MET	DPP4i	double-blind	publication, clinicaltrials.gov	24	613	AKI			volume depletion events
DERIVE	Fioretto 2018 [51]	NCT02413398	standard care	Placebo	double-blind	publication	24	321			Renal impairment/ failure, not specified further	AEs of hypotension/dehydration/hypovolaemia
NCT02096705	Yang 2018 [52]	NCT02096705	insulin + max. 2 OADs	Placebo	double-blind	publication	24	272			Renal impairment, not defined further	Volume depletion, not defined further
NCT02284893	Handelsman 2018 [53]	NCT02284893	MET+DPP4i	DPP4i	double-blind	publication, clinicaltrials.gov	26 (52)	461		AKI	renal impairment/failure	hypotension, hypovolaemia or dehydration
NCT02471404	Müller-Wieland 2018 [54]	NCT02471404	MET	SU	double-blind	publication	52	627			renal impairment/ failure (not otherwise specified)
DECLARE-TIMI58	Wiviott 2019 [55]	NCT01730534	standard care	Placebo	double-blind	publication	218	17143	AKI	AKI		Symptoms of volume depletion
NCT02551874	Vilsboll 2018 [56]	NCT02551874	MET ± SU	MET, Insulin	open label	clinicaltrials.gov	52	643	AKI
DEPICT-1	Dandona 2017 [57]	NCT02268214	type 1 DM	Placebo	double-blind	publication	24	833			Renal impairment/ failure (blood creatinine increase, and one each were obstructive uropathy and renal impairment)	Hypotension/ dehydration/ hypovolaemia
DEPICT-2	Mathieu 2018 [58]	NCT02460978	type 1 DM	Placebo	double-blind	publication, clinicaltrials.gov	24	813	acute prerenal failure		Renal impairment/failure	Hypotension/dehydration/hypovolemia
	Kamaruddin 2015 [59]		metformin	Placebo	open label	publication	12	110				Dehydration (loss of 1,8% body weight)
﻿MB102029	EUCTR2008-001921-33-DK [60]	﻿MB102029	standard care	Placebo	double-blind	publication	52	252		ARF	Renal impairment	﻿hypotension/dehydration/hypovolemia
﻿MB102035	EUCTR2009-010221-39-NL [61]	﻿MB102035	MET ± SU	Placebo	double-blind	publication	12	49			renal impairment/failure	﻿hypotension/dehydration/hypovolemia (syncope)
2010-019797-32	EUCTR2010-019797-32-FI [62]	2010-019797-32	usual OAD	Placebo	double-blind	publication	12	613		ARF	renal failure/renal impairment
NCT02327039	Fadini 2017 [63]	NCT02327039	standard care	Placebo	single blind	publication	12	31				Dizziness
﻿2014-004599-49	EUCTR2014-004599-49-BE [64]	﻿2014-004599-49	insulin	Placebo	double-blind	publication	24	813		acute prerenal failure
2015-002376-24	EUCTR2015-002376-24-SK [65]	2015-002376-24	MET	SU	double-blind	publication	52	627			Renal impairment
UMIN000022804	Cho 2019 [66]	UMIN000022804	standard care	TZD	open label	publication	24	71				Orthostatic hypotension
NCT02681094	Rosenstock 2019 [67]	NCT02681094	MET	Placebo	double-blind	publication	24	580			Renal impairment or failure
DAPA-HF	McMurray 2019 [68]	﻿NCT03036124	non-diabetic	Placebo	double-blind	publication	72.8	4744	AKI		Kidney adverse events	Volume depletion
DELIGHT	Pollock 2019 [69]	NCT02547935	MET	Placebo	double-blid	publication	24	293	AKI
EMPAGLIFLOZIN
EMPA-REG DOSEJAPAN	Kadowaki 2014 [70]	NCT01193218	drug-naïve	Placebo	double-blind	publication	12	547				AEs consistent with volume depletion
EMPA-REG BASAL	Rosenstock 2015 [71]	NCT01011868	insulin ± OAD	Placebo	double-blind	publication, clinicaltrials.gov	78	494	ARF			Dizziness
EMPA-REG MONO + EXTEND	Roden 2015 [72]	NCT01177813, NCT01289990	drug-naïve	Placebo or DPP4i	double-blind	publication, clinicaltrials.gov	24 (76)	899	ARF			Events consistent with volume depletion
Eudract number 2012-000905-53	Ross 2015 [73]	Eudract Nr: 2012-000905-53	MET	Placebo	blinded	publication	16	965				Events consistent with volume depletion, Based on 8 prospectively defined preferred terms
﻿EMPA-REG BPTM	Tikkanen 2015 [74]	NCT01370005	drug-naïve	Placebo	double-blind	publication	12	824				events consistent with volume depletion, based on eight preferred terms.
NCT01719003	Hadjadj 2016 [75]	NCT01719003	drug-naïve, than MET	Placebo	double-blind	publication	24	1327				Events consistent with volume depletion (MedDRA preferred terms)
NCT01734785	Søfteland 2017 [76]	NCT01734785	MET + DPP4i	Placebo	double-blind	publication, clinicaltrials.gov	24	330	ARF
EASE-2 and 3	Rosenstock 2018 [77]	NCT02580591 NCT02414958	type 1 DM	Placebo	double-blind	publication, clinicaltrials.gov	26	1705	AKI	acute renal impairment		Event consistent with volume depletion
EMPA-REG H2H-SU	Ridderstrale 2014 [78], Ridderstrale 2018 [79]	NCT01167881	MET	SU	double-blind	publication, clinicaltrials.gov	104 (208)	1545	AKI			Events consistent with volume depletion, based on 8 MedDRA preferred terms
EMPA-REG MDI	Rosenstock 2014 [80]	NCT01306214	insulin ± MET	Placebo	double-blind	publication, clinicaltrials.gov	52	563	ARF			Dizziness
EMPA-REG RENAL	Barnett 2014 [81]	NCT01164501	OAD	Placebo	double-blind	publication, clinicaltrials.gov	52	740	ARF			Events consistent with volume depletion
EMPA-REG-MET + EXTEND	Häring 2014 [82], Merker 2015 [83]	NCT01159600 NCT01289990	MET	Placebo	double-blind	publication, clinicaltrials.gov	24 (76)	637	ARF			Events consistent with volume depletion, Based on 8 preferred terms.
EMPA-REG PIO + EXTEND	Kovacs 2015 [84]	NCT01210001, NCT01289990	MET ± PIOG	Placebo	double-blind	publication, clinicaltrials.gov	24 (76)	498	ARF			Events consistent with volume depletion
EMPA-REG-OUTCOME	Zinman 2015 [85], Wanner 2016 [86]	NCT01131676	standard care	Placebo	double-blind	publication, clinicaltrials.gov	161	7020	AKI	ARF		Event consistent with volume depletion (8 MedDRA preferred terms)
NCT01422876	Lewin [87], DeFronzo 2018 [88]	NCT01422876	MET	DPP4i	double-blind	publication, clinicaltrials.gov	52	818	ARF		decreased renal function (acute renal failure, renal impairment)	Events consistent with volume depletion
NCT02453555	Kawamori 2018 [89]	NCT02453555	DPP4i	Placebo	double-blind	publication, clinicaltrials.gov	52	275	AKI	AKI		volume depletion
SACRA	Kario 2018 [90]	NCT03050229	usual care	Placebo	double-blind	publication	12	131				thirst
NCT00749190	Rosenstock & Seman 2013 [91]	NCT00749190	MET	Placebo	double-blind	publication	12	424				dizziness
PIONEER 2	Rodbard 2019 [92]	NCT02863328	MET	Semaglutide	open label	publication	52	819		AKI
ERTUGLIFLOZIN
VERTIS MONO	Terra 2017 [93]	NCT01958671	drug-naïve	Placebo	double-blind	publication	26	461				Hypovolaemia
VERTIS SITA2	Dagogo 2018 [94]	NCT02036515	MET+DPP4i	Placebo	double-blind	publication	26 (52)	462				Hypovolaemia (not specified further)
VERTIS RENAL	Grunberger 2018 [95]	NCT01986855	standard care, MET wash-out	Placebo	double-blind	publication, clinicaltrials.gov	26 (52)	467	AKI		AKI, acute prerenal failure, or renal impairment	hypovolemia
VERTIS MET	Gallo 2019 [96]	NCT02033889	MET	Placebo then SU	double-blind	publication	26 (104)	621				Hypovolaemia
VERTIS FACTORIAL	Pratley 2018 [97]	NCT02099110	MET	DPP4i	double-blind	publication, clinicaltrials.gov	26 (52)	745	AKI			hypovolemia
NCT01059825	Amin 2015 [98]	NCT01059825	MET	Placebo	double-blind	publication, clinicaltrials.org	12	273				dizziness, syncope
VERTIS-SU	Hollander 2018 [99]	NCT01999218	MET	SU	double-blind	publication, clinicaltrials.gov	52 (104)	1325	ARF			hypovolemia (Defined on the basis of pre-specified sponsor-generated Custom MedDRA Query (CMQ) of preferred terms associated with hypovolemia)
IPRAGLIFLOZIN
NCT01117584	Wilding 2013 [100]	NCT01117584	MET	Placebo	double-blind	publication	12	342			Renal and urinary disorders, not otherwise specified
NCT02175784	Ishihara 2016 [101]	NCT02175784	insulin, DPP4i	Placebo	double-blind	publication	16	262				TEAEs related to body fluid volume and electrolytes included cerebral infarction, dehydration, haemorrhagic cerebral infarction and thirst
﻿NCT01505426	Lu 2016 [102]	﻿NCT01505426	MET	Placebo	double-blind	publication, clinicaltrials.org	24	170				Dizziness
﻿NCT01135433	Kashiwagi 2015 [103]	﻿NCT01135433	MET	Placebo	double-blind	publication, clinicaltrials.org	24	168				Dizziness
SUMS-ADDIT1	Inoue 2018 [104]	UMIN000018839	insulin	No extra treatment	open label	publication	24	48				Dehydration, orthostatic hypotension
NCT02897219	Kaku 2019 [105]	NCT02897219	Insulin	Placebo	Double-blind	publication	24	174				TEAEs related to volume depletion
PRIME-V	Koshizaka 2019 [106]	-	DPP4i	MET	open label	publication	24	98				dehydration
LUSEOGLIFLOZIN
Japic CTI-101191	Seino 2014_2 [107]	Japic CTI-101191	drug-naïve	Placebo	double-blind	publication	12	280			AEs related to renal function: Urinary calculus, presence of cells in urine, increased b-N-acetyl-D-glucosaminidase, pollakiuria, presence of blood in urine, presence of crystals in urine, presence of protein in urine, urinary retention, increased urinary b2-microglobulin, presence of red blood cells in urine, presence of white blood cells in urine	Thirst
JapicCTI-090908	Seino 2014 [108]	JapicCTI-090908	standard care	Placebo	double-blind	publication	12	236				Thirst
JapicCTI-111661	Seino 2014_3 [109]	JapicCTI-111661	drug-naïve	Placebo	double-blind	publication	24	158				AEs related to volume depletion
JapicCTI-111543	Haneda 2016 [110]	JapicCTI-111543	0-2 OAD	Placebo	double-blind	Publication	24	145			related to renal function (Urinary albumin/protein positive, hematuria, GFR decline and more)	Events related to volume depletion: Thirst, increase in blood uric acid, increase in blood urea, and dehydration
JapicCTI-142582	Seino 2018 [111]	JapicCTI-142582	insulin	Placebo	double-blind	publication	16	233				AEs related to volume depletion (thirst, dehydration)
TOFOGLIFLOZIN
	Kaku 2014 [112]	JapicCTI-﻿101349	standard care	Placebo	double-blind	publication	24	230				volume-related effects (postural hypotension, dizziness, postural dizziness)
NCT00800176	Ikeda 2015 [113]	NCT00800176	MET	Placebo	double-blind	publication	12	394			Renal impairment, not defined further	Dizziness
NCT02201004	Terauchi 2017 [114]	NCT02201004	insulin ± DPP4i	Placebo	double-blind	publication	16	211				AEs related to volume depletion (thirst, dehydration)
SOTAGLIFLOZIN
InTandem1	Buse 2017 [115]	NCT02384941	insulin	Placebo	double-blind	publication	24 (48)	793			“Renal event”, incl. AKI, acute prerenal failure, anuria, “creatinine abnormal”, renal impairment (see supplementary data)	“Volume depletion events”, incl. Orthostatic hypotension, labile BP, presyncope, acute prerenal failure (see list in supplementary data)
InTandem3	Garg 2017 [116]	﻿NCT02531035	type 1 DM	Placebo	double-blind	publication	24	1402			Renal failure	Volume depletion
InTandem2	Danne 2018 [117]	NCT02421510	type 1 DM	Placebo	double-blind	publication	52	519			Renal event	Volume depletion
REMOGLIFLOZIN ETABONATE
NCT00495469	Sykes 2015 [118]	NCT00495469	drug-naïve	Placebo	double-blind	publication	12	197				Dizziness
BEXAGLIFLOZIN
NCT02836873	Allegretti 2019 [119]	NCT02715258	Oral hypo-glycaemic, 57% insulin	Placebo	double-blind	publication	24	312		Acute kidney injury		Hypotension episode
REFERENCES
[1]	Rosenstock J, Aggarwal N, Polidori D, Zhao Y, Arbit D, Usiskin K, et al. Dose-ranging effects of canagliflozin, a sodium-glucose cotransporter 2 inhibitor, as add-on to metformin in subjects with type 2 diabetes. Diabetes Care. 2012;35(6):1232-8. Epub 2012/04/12. doi: 10.2337/dc11-1926. PubMed PMID: 22492586; PubMed Central PMCID: PMCPMC3357223.
[2]	Lavalle-Gonzalez FJ, Januszewicz A, Davidson J, Tong C, Qiu R, Canovatchel W, et al. Efficacy and safety of canagliflozin compared with placebo and sitagliptin in patients with type 2 diabetes on background metformin monotherapy: a randomised trial. Diabetologia. 2013;56(12):2582-92. Epub 2013/09/13. doi: 10.1007/s00125-013-3039-1. PubMed PMID: 24026211; PubMed Central PMCID: PMCPMC3825495.
[3]	Stenlof K, Cefalu WT, Kim KA, Alba M, Usiskin K, Tong C, et al. Efficacy and safety of canagliflozin monotherapy in subjects with type 2 diabetes mellitus inadequately controlled with diet and exercise. Diabetes Obes Metab. 2013;15(4):372-82. Epub 2013/01/03. doi: 10.1111/dom.12054. PubMed PMID: 23279307; PubMed Central PMCID: PMCPMC3593184.
[4]	Stenlof K, Cefalu WT, Kim KA, Jodar E, Alba M, Edwards R, et al. Long-term efficacy and safety of canagliflozin monotherapy in patients with type 2 diabetes inadequately controlled with diet and exercise: findings from the 52-week CANTATA-M study. Curr Med Res Opin. 2014;30(2):163-75. Epub 2013/10/01. doi: 10.1185/03007995.2013.850066. PubMed PMID: 24073995.
[5]	Cefalu WT, Leiter LA, Yoon KH, Arias P, Niskanen L, Xie J, et al. Efficacy and safety of canagliflozin versus glimepiride in patients with type 2 diabetes inadequately controlled with metformin (CANTATA-SU): 52 week results from a randomised, double-blind, phase 3 non-inferiority trial. Lancet. 2013;382(9896):941-50. Epub 2013/07/16. doi: 10.1016/S0140-6736(13)60683-2. PubMed PMID: 23850055.
[6]	Leiter LA, Yoon KH, Arias P, Langslet G, Xie J, Balis DA, et al. Canagliflozin provides durable glycemic improvements and body weight reduction over 104 weeks versus glimepiride in patients with type 2 diabetes on metformin: a randomized, double-blind, phase 3 study. Diabetes Care. 2015;38(3):355-64. Epub 2014/09/11. doi: 10.2337/dc13-2762. PubMed PMID: 25205142.
[7]	Wilding JP, Charpentier G, Hollander P, Gonzalez-Galvez G, Mathieu C, Vercruysse F, et al. Efficacy and safety of canagliflozin in patients with type 2 diabetes mellitus inadequately controlled with metformin and sulphonylurea: a randomised trial. Int J Clin Pract. 2013;67(12):1267-82. Epub 2013/10/15. doi: 10.1111/ijcp.12322. PubMed PMID: 24118688; PubMed Central PMCID: PMCPMC4282288.
[8]	Schernthaner G, Gross JL, Rosenstock J, Guarisco M, Fu M, Yee J, et al. Canagliflozin compared with sitagliptin for patients with type 2 diabetes who do not have adequate glycemic control with metformin plus sulfonylurea: a 52-week randomized trial. Diabetes Care. 2013;36(9):2508-15. Epub 2013/04/09. doi: 10.2337/dc12-2491. PubMed PMID: 23564919; PubMed Central PMCID: PMCPMC3747923
[9]	Yale JF, Bakris G, Cariou B, Nieto J, David-Neto E, Yue D, et al. Efficacy and safety of canagliflozin over 52 weeks in patients with type 2 diabetes mellitus and chronic kidney disease. Diabetes Obes Metab. 2014;16(10):1016-27. Epub 2014/06/27. doi: 10.1111/dom.12348. PubMed PMID: 24965700
[10]	Forst T, Guthrie R, Goldenberg R, Yee J, Vijapurkar U, Meininger G, et al. Efficacy and safety of canagliflozin over 52 weeks in patients with type 2 diabetes on background metformin and pioglitazone. Diabetes Obes Metab. 2014;16(5):467-77. Epub 2014/02/18. doi: 10.1111/dom.12273. PubMed PMID: 24528605; PubMed Central PMCID: PMCPMC4237547.
[11]	Sha S, Polidori D, Heise T, Natarajan J, Farrell K, Wang SS, et al. Effect of the sodium glucose co-transporter 2 inhibitor canagliflozin on plasma volume in patients with type 2 diabetes mellitus. Diabetes Obes Metab. 2014;16(11):1087-95. Epub 2014/06/19. doi: 10.1111/dom.12322. PubMed PMID: 24939043.
[12]	Bode B, Stenlof K, Harris S, Sullivan D, Fung A, Usiskin K, et al. Long-term efficacy and safety of canagliflozin over 104 weeks in patients aged 55-80 years with type 2 diabetes. Diabetes Obes Metab. 2015;17(3):294-303. Epub 2014/12/17. doi: 10.1111/dom.12428. PubMed PMID: 25495720.
[13]	Ji L, Han P, Liu Y, Yang G, Dieu Van NK, Vijapurkar U, et al. Canagliflozin in Asian patients with type 2 diabetes on metformin alone or metformin in combination with sulphonylurea. Diabetes Obes Metab. 2015;17(1):23-31. Epub 2014/09/02. doi: 10.1111/dom.12385. PubMed PMID: 25175734.
[14]	Henry RR, Thakkar P, Tong C, Polidori D, Alba M. Efficacy and Safety of Canagliflozin, a Sodium-Glucose Cotransporter 2 Inhibitor, as Add-on to Insulin in Patients With Type 1 Diabetes. Diabetes Care. 2015;38(12):2258-65. Epub 2015/10/22. doi: 10.2337/dc15-1730. PubMed PMID: 26486192
[15]	Rodbard HW, Seufert J, Aggarwal N, Cao A, Fung A, Pfeifer M, et al. Efficacy and safety of titrated canagliflozin in patients with type 2 diabetes mellitus inadequately controlled on metformin and sitagliptin. Diabetes Obes Metab. 2016;18(8):812-9. Epub 2016/05/11. doi: 10.1111/dom.12684. PubMed PMID: 27160639; PubMed Central PMCID: PMCPMC5089595
[16]	Neal B, Perkovic V, Matthews DR. Canagliflozin and Cardiovascular and Renal Events in Type 2 Diabetes. N Engl J Med. 2017;377(21):2099. Epub 2017/11/23. doi: 10.1056/NEJMc1712572. PubMed PMID: 29166232
[17]	Neuen BL, Ohkuma T, Neal B, Matthews DR, de Zeeuw D, Mahaffey KW, et al. Cardiovascular and Renal Outcomes With Canagliflozin According to Baseline Kidney Function. Circulation. 2018;138(15):1537-50. Epub 2018/06/27. doi: 10.1161/CIRCULATIONAHA.118.035901. PubMed PMID: 29941478; PubMed Central PMCID: PMCPMC6181277
[18]	Perkovic V, de Zeeuw D, Mahaffey KW, Fulcher G, Erondu N, Shaw W, et al. Canagliflozin and renal outcomes in type 2 diabetes: results from the CANVAS Program randomised clinical trials. Lancet Diabetes Endocrinol. 2018;6(9):691-704. Epub 2018/06/26. doi: 10.1016/S2213-8587(18)30141-4. PubMed PMID: 29937267
[19]	Perkovic V, Jardine MJ, Neal B, Bompoint S, Heerspink HJL, Charytan DM, et al. Canagliflozin and Renal Outcomes in Type 2 Diabetes and Nephropathy. N Engl J Med. 2019;380(24):2295-306. Epub 2019/04/17. doi: 10.1056/NEJMoa1811744. PubMed PMID: 30990260.
[20]	Rosenstock J, Chuck L, Gonzalez-Ortiz M, Merton K, Craig J, Capuano G, et al. Initial Combination Therapy With Canagliflozin Plus Metformin Versus Each Component as Monotherapy for Drug-Naive Type 2 Diabetes. Diabetes Care. 2016;39(3):353-62. Epub 2016/01/21. doi: 10.2337/dc15-1736. PubMed PMID: 26786577
[21]	Bays HE, Weinstein R, Law G, Canovatchel W. Canagliflozin: effects in overweight and obese subjects without diabetes mellitus. Obesity (Silver Spring). 2014;22(4):1042-9. Epub 2013/11/15. doi: 10.1002/oby.20663. PubMed PMID: 24227660; PubMed Central PMCID: PMCPMC4285787
[22]	Lingvay I, Catarig AM, Frias JP, Kumar H, Lausvig NL, le Roux CW, et al. Efficacy and safety of once-weekly semaglutide versus daily canagliflozin as add-on to metformin in patients with type 2 diabetes (SUSTAIN 8): a double-blind, phase 3b, randomised controlled trial. Lancet Diabetes Endocrinol. 2019. Epub 2019/09/22. doi: 10.1016/S2213-8587(19)30311-0. PubMed PMID: 31540867.
[23]	List JF, Woo V, Morales E, Tang W, Fiedorek FT. Sodium-glucose cotransport inhibition with dapagliflozin in type 2 diabetes. Diabetes Care. 2009;32(4):650-7. Epub 2008/12/31. doi: 10.2337/dc08-1863. PubMed PMID: 19114612; PubMed Central PMCID: PMCPMC2660449.
[24]	Wilding JP, Norwood P, T'Joen C, Bastien A, List JF, Fiedorek FT. A study of dapagliflozin in patients with type 2 diabetes receiving high doses of insulin plus insulin sensitizers: applicability of a novel insulin-independent treatment. Diabetes Care. 2009;32(9):1656-62. Epub 2009/06/17. doi: 10.2337/dc09-0517. PubMed PMID: 19528367; PubMed Central PMCID: PMCPMC2732143.
[25]	Henry RR, Murray AV, Marmolejo MH, Hennicken D, Ptaszynska A, List JF. Dapagliflozin, metformin XR, or both: initial pharmacotherapy for type 2 diabetes, a randomised controlled trial. Int J Clin Pract. 2012;66(5):446-56. Epub 2012/03/15. doi: 10.1111/j.1742-1241.2012.02911.x. PubMed PMID: 22413962.
[26]	Rosenstock J, Vico M, Wei L, Salsali A, List JF. Effects of dapagliflozin, an SGLT2 inhibitor, on HbA(1c), body weight, and hypoglycemia risk in patients with type 2 diabetes inadequately controlled on pioglitazone monotherapy. Diabetes Care. 2012;35(7):1473-8. Epub 2012/03/27. doi: 10.2337/dc11-1693. PubMed PMID: 22446170; PubMed Central PMCID: PMCPMC3379599
[27]	Bailey CJ, Iqbal N, T'Joen C, List JF. Dapagliflozin monotherapy in drug-naive patients with diabetes: a randomized-controlled trial of low-dose range. Diabetes Obes Metab. 2012;14(10):951-9. Epub 2012/07/11. doi: 10.1111/j.1463-1326.2012.01659.x. PubMed PMID: 22776824
[28]	Bailey CJ, Gross JL, Hennicken D, Iqbal N, Mansfield TA, List JF. Dapagliflozin add-on to metformin in type 2 diabetes inadequately controlled with metformin: a randomized, double-blind, placebo-controlled 102-week trial. BMC Med. 2013;11:43. Epub 2013/02/22. doi: 10.1186/1741-7015-11-43. PubMed PMID: 23425012; PubMed Central PMCID: PMCPMC3606470
[29]	Lambers Heerspink HJ, de Zeeuw D, Wie L, Leslie B, List J. Dapagliflozin a glucose-regulating drug with diuretic properties in subjects with type 2 diabetes. Diabetes Obes Metab. 2013;15(9):853-62. Epub 2013/05/15. doi: 10.1111/dom.12127. PubMed PMID: 23668478; PubMed Central PMCID: PMCPMC3906841.
[39]	Nauck MA, Del Prato S, Duran-Garcia S, Rohwedder K, Langkilde AM, Sugg J, et al. Durability of glycaemic efficacy over 2 years with dapagliflozin versus glipizide as add-on therapies in patients whose type 2 diabetes mellitus is inadequately controlled with metformin. Diabetes Obes Metab. 2014;16(11):1111-20. Epub 2014/06/13. doi: 10.1111/dom.12327. PubMed PMID: 24919526.
[31]	Kohan DE, Fioretto P, Tang W, List JF. Long-term study of patients with type 2 diabetes and moderate renal impairment shows that dapagliflozin reduces weight and blood pressure but does not improve glycemic control. Kidney Int. 2014;85(4):962-71. Epub 2013/09/27. doi: 10.1038/ki.2013.356. PubMed PMID: 24067431; PubMed Central PMCID: PMCPMC3973038.
[32]	Wilding JP, Woo V, Rohwedder K, Sugg J, Parikh S, Dapagliflozin 006 Study G. Dapagliflozin in patients with type 2 diabetes receiving high doses of insulin: efficacy and safety over 2 years. Diabetes Obes Metab. 2014;16(2):124-36. Epub 2013/08/06. doi: 10.1111/dom.12187. PubMed PMID: 23911013.
[33]	Strojek K, Yoon KH, Hruba V, Sugg J, Langkilde AM, Parikh S. Dapagliflozin added to glimepiride in patients with type 2 diabetes mellitus sustains glycemic control and weight loss over 48 weeks: a randomized, double-blind, parallel-group, placebo-controlled trial. Diabetes Ther. 2014;5(1):267-83. Epub 2014/06/13. doi: 10.1007/s13300-014-0072-0. PubMed PMID: 24920277; PubMed Central PMCID: PMCPMC4…
[34]	Bolinder J, Ljunggren O, Johansson L, Wilding J, Langkilde AM, Sjostrom CD, et al. Dapagliflozin maintains glycaemic control while reducing weight and body fat mass over 2 years in patients with type 2 diabetes mellitus inadequately controlled on metformin. Diabetes Obes Metab. 2014;16(2):159-69. Epub 2013/08/03. doi: 10.1111/dom.12189. PubMed PMID: 23906445.
[35]	Jabbour SA, Hardy E, Sugg J, Parikh S, Study G. Dapagliflozin is effective as add-on therapy to sitagliptin with or without metformin: a 24-week, multicenter, randomized, double-blind, placebo-controlled study. Diabetes Care. 2014;37(3):740-50. Epub 2013/10/23. doi: 10.2337/dc13-0467. PubMed PMID: 24144654
[36]	Leiter LA, Cefalu WT, de Bruin TW, Xu J, Parikh S, Johnsson E, et al. Long-term maintenance of efficacy of dapagliflozin in patients with type 2 diabetes mellitus and cardiovascular disease. Diabetes Obes Metab. 2016;18(8):766-74. Epub 2016/03/25. doi: 10.1111/dom.12666. PubMed PMID: 27009868
[37]	Leiter LA, Cefalu WT, de Bruin TW, Gause-Nilsson I, Sugg J, Parikh SJ. Dapagliflozin added to usual care in individuals with type 2 diabetes mellitus with preexisting cardiovascular disease: a 24-week, multicenter, randomized, double-blind, placebo-controlled study with a 28-week extension. J Am Geriatr Soc. 2014;62(7):1252-62. Epub 2014/06/04. doi: 10.1111/jgs.12881. PubMed PMID: 24890683
[38]	Ji L, Ma J, Li H, Mansfield TA, T'Joen C L, Iqbal N, et al. Dapagliflozin as monotherapy in drug-naive Asian patients with type 2 diabetes mellitus: a randomized, blinded, prospective phase III study. Clin Ther. 2014;36(1):84-100 e9. Epub 2014/01/01. doi: 10.1016/j.clinthera.2013.11.002. PubMed PMID: 24378206.
[39]	Kaku K, Kiyosue A, Inoue S, Ueda N, Tokudome T, Yang J, et al. Efficacy and safety of dapagliflozin monotherapy in Japanese patients with type 2 diabetes inadequately controlled by diet and exercise. Diabetes Obes Metab. 2014;16(11):1102-10. Epub 2014/06/10. doi: 10.1111/dom.12325. PubMed PMID: 24909293.
[40]	Ferrannini E, Ramos SJ, Salsali A, Tang W, List JF. Dapagliflozin monotherapy in type 2 diabetic patients with inadequate glycemic control by diet and exercise: a randomized, double-blind, placebo-controlled, phase 3 trial. Diabetes Care. 2010;33(10):2217-24. Epub 2010/06/23. doi: 10.2337/dc10-0612. PubMed PMID: 20566676; PubMed Central PMCID: PMCPMC2945163.
[41]	Bailey CJ, Morales Villegas EC, Woo V, Tang W, Ptaszynska A, List JF. Efficacy and safety of dapagliflozin monotherapy in people with Type 2 diabetes: a randomized double-blind placebo-controlled 102-week trial. Diabet Med. 2015;32(4):531-41. Epub 2014/11/11. doi: 10.1111/dme.12624. PubMed PMID: 25381876
[42]	Cefalu WT, Leiter LA, de Bruin TW, Gause-Nilsson I, Sugg J, Parikh SJ. Dapagliflozin's Effects on Glycemia and Cardiovascular Risk Factors in High-Risk Patients With Type 2 Diabetes: A 24-Week, Multicenter, Randomized, Double-Blind, Placebo-Controlled Study With a 28-Week Extension. Diabetes Care. 2015;38(7):1218-27. Epub 2015/04/09. doi: 10.2337/dc14-0315. PubMed PMID: 25852208; PubMed Central P…
[43]	Schumm-Draeger PM, Burgess L, Koranyi L, Hruba V, Hamer-Maansson JE, de Bruin TW. Twice-daily dapagliflozin co-administered with metformin in type 2 diabetes: a 16-week randomized, placebo-controlled clinical trial. Diabetes Obes Metab. 2015;17(1):42-51. Epub 2014/09/10. doi: 10.1111/dom.12387. PubMed PMID: 25200570.
[44]	Matthaei S, Bowering K, Rohwedder K, Grohl A, Parikh S, Study G. Dapagliflozin improves glycemic control and reduces body weight as add-on therapy to metformin plus sulfonylurea: a 24-week randomized, double-blind clinical trial. Diabetes Care. 2015;38(3):365-72. Epub 2015/01/17. doi: 10.2337/dc14-0666. PubMed PMID: 25592197
[45]	Frias JP, Guja C, Hardy E, Ahmed A, Dong F, Ohman P, et al. Exenatide once weekly plus dapagliflozin once daily versus exenatide or dapagliflozin alone in patients with type 2 diabetes inadequately controlled with metformin monotherapy (DURATION-8): a 28 week, multicentre, double-blind, phase 3, randomised controlled trial. Lancet Diabetes Endocrinol. 2016;4(12):1004-16. Epub 2016/09/22. doi: 10.…
[46]	Yang W, Han P, Min KW, Wang B, Mansfield T, T'Joen C, et al. Efficacy and safety of dapagliflozin in Asian patients with type 2 diabetes after metformin failure: A randomized controlled trial. J Diabetes. 2016;8(6):796-808. Epub 2015/11/22. doi: 10.1111/1753-0407.12357. PubMed PMID: 26589253
[47]	Weber MA, Mansfield TA, Cain VA, Iqbal N, Parikh S, Ptaszynska A. Blood pressure and glycaemic effects of dapagliflozin versus placebo in patients with type 2 diabetes on combination antihypertensive therapy: a randomised, double-blind, placebo-controlled, phase 3 study. Lancet Diabetes Endocrinol. 2016;4(3):211-20. Epub 2015/12/02. doi: 10.1016/S2213-8587(15)00417-9. PubMed PMID: 26620248
[48]	Mathieu C, Herrera Marmolejo M, Gonzalez Gonzalez JG, Hansen L, Chen H, Johnsson E, et al. Efficacy and safety of triple therapy with dapagliflozin add-on to saxagliptin plus metformin over 52 weeks in patients with type 2 diabetes. Diabetes Obes Metab. 2016;18(11):1134-7. Epub 2016/07/08. doi: 10.1111/dom.12737. PubMed PMID: 27385192.
[49]	Araki E, Onishi Y, Asano M, Kim H, Ekholm E, Johnsson E, et al. Efficacy and safety of dapagliflozin in addition to insulin therapy in Japanese patients with type 2 diabetes: Results of the interim analysis of 16-week double-blind treatment period. J Diabetes Investig. 2016;7(4):555-64. Epub 2016/05/18. doi: 10.1111/jdi.12453. PubMed PMID: 27181422; PubMed Central PMCID: PMCPMC4931206.
[50]	Scott R, Morgan J, Zimmer Z, Lam RLH, O'Neill EA, Kaufman KD, et al. A randomized clinical trial of the efficacy and safety of sitagliptin compared with dapagliflozin in patients with type 2 diabetes mellitus and mild renal insufficiency: The CompoSIT-R study. Diabetes Obes Metab. 2018;20(12):2876-84. Epub 2018/07/19. doi: 10.1111/dom.13473. PubMed PMID: 30019498; PubMed Central PMCID: PMCPMC6283…
[51]	Fioretto P, Del Prato S, Buse JB, Goldenberg R, Giorgino F, Reyner D, et al. Efficacy and safety of dapagliflozin in patients with type 2 diabetes and moderate renal impairment (chronic kidney disease stage 3A): The DERIVE Study. Diabetes Obes Metab. 2018;20(11):2532-40. Epub 2018/06/12. doi: 10.1111/dom.13413. PubMed PMID: 29888547; PubMed Central PMCID: PMCPMC6175614
[52]	Yang W, Ma J, Li Y, Li Y, Zhou Z, Kim JH, et al. Dapagliflozin as add-on therapy in Asian patients with type 2 diabetes inadequately controlled on insulin with or without oral antihyperglycemic drugs: A randomized controlled trial. J Diabetes. 2018;10(7):589-99. Epub 2017/12/08. doi: 10.1111/1753-0407.12634. PubMed PMID: 29215189.
[53]	Handelsman Y, Mathieu C, Del Prato S, Johnsson E, Kurlyandskaya R, Iqbal N, et al. Sustained 52-week efficacy and safety of triple therapy with dapagliflozin plus saxagliptin versus dual therapy with sitagliptin added to metformin in patients with uncontrolled type 2 diabetes. Diabetes Obes Metab. 2018. Epub 2018/12/01. doi: 10.1111/dom.13594. PubMed PMID: 30499237.
[54]	Muller-Wieland D, Kellerer M, Cypryk K, Skripova D, Rohwedder K, Johnsson E, et al. Efficacy and safety of dapagliflozin or dapagliflozin plus saxagliptin versus glimepiride as add-on to metformin in patients with type 2 diabetes. Diabetes Obes Metab. 2018;20(11):2598-607. Epub 2018/06/28. doi: 10.1111/dom.13437. PubMed PMID: 29947099; PubMed Central PMCID: PMCPMC6220756.
[55]	Wiviott SD, Raz I, Bonaca MP, Mosenzon O, Kato ET, Cahn A, et al. Dapagliflozin and Cardiovascular Outcomes in Type 2 Diabetes. N Engl J Med. 2019;380(4):347-57. Epub 2018/11/13. doi: 10.1056/NEJMoa1812389. PubMed PMID: 30415602.
[56]	NCT02551874. A 24-week Open-Label, Phase 3b Trial With a 28-week Extension to Evaluate the Efficacy and Safety of Saxagliptin Co-administered With Dapagliflozin Compared to Insulin Glargine in Subjects withType 2 Diabetes Who Have Glycemic Control on Metformin: ClinicalTrials.gov. https://www.clinicaltrials.gov/ct2/show/results/NCT02551874; 2018 [cited 2019 March 15].
[57]	Dandona P, Mathieu C, Phillip M, Hansen L, Griffen SC, Tschope D, et al. Efficacy and safety of dapagliflozin in patients with inadequately controlled type 1 diabetes (DEPICT-1): 24 week results from a multicentre, double-blind, phase 3, randomised controlled trial. Lancet Diabetes Endocrinol. 2017;5(11):864-76. Epub 2017/09/19. doi: 10.1016/S2213-8587(17)30308-X. PubMed PMID: 28919061.
[58]	Mathieu C, Dandona P, Gillard P, Senior P, Hasslacher C, Araki E, et al. Efficacy and Safety of Dapagliflozin in Patients With Inadequately Controlled Type 1 Diabetes (the DEPICT-2 Study): 24-Week Results From a Randomized Controlled Trial. Diabetes Care. 2018;41(9):1938-46. Epub 2018/07/22. doi: 10.2337/dc18-0623. PubMed PMID: 30026335.
[59]	Kamaruddin N, Wan Seman W, Kori N, Rajoo S, MohdNoor N, Mohd Noor N, et al. Assessment ofdehydration parameters with dapagliflozin in patients with type 2 diabetes mellitus during Ramadan fasting month. Abstracts of 51st EASD Annual Meeting: Diabetologia; 2015. p. S364
[60]	EUCTR2008-001921-33-DK. A Multicenter, Double-Blind, Placebo-Controlled, Parallel Group, Randomized, Phase 2/3 Trial to Evaluate the Glycemic Efficacy, Renal Safety, Pharmacokinetics, and Pharmacodynamics of Dapagliflozin in Subjects with Type 2 Diabetes Mellitus and Moderate Renal Impairment Who Have Inadequate Glycemic Control. 2008. doi: https://www.cochranelibrary.com/central/doi/10.1002/cent…
[61]	EUCTR2009-010221-39-NL. An Exploratory Phase 2 Study to Assess the Effect of Dapagliflozin on Glomerular Filtration Rate (GFR) in Subjects with Type 2 Diabetes who have Inadequate Glycemic and Blood Pressure (BP) Control. 2009. doi: https://www.cochranelibrary.com/central/doi/10.1002/central/CN-01800538/full.
[62]	EUCTR2010-019797-32-FI. A Trial to Evaluate the Safety and Efficacy of Dapagliflozin in Patients with Type 2 Diabetes with not very well controlled high blood pressure taking medicine called Angiotensin-Converting Enzyme Inhibitor (ACEI) or Angiotensin Receptor Blocker (ARB). 2011. doi: https://www.cochranelibrary.com/central/doi/10.1002/central/CN-01837060/full.
[63]	Fadini GP, Bonora BM, Zatti G, Vitturi N, Iori E, Marescotti MC, et al. Effects of the SGLT2 inhibitor dapagliflozin on HDL cholesterol, particle size, and cholesterol efflux capacity in patients with type 2 diabetes: a randomized placebo-controlled trial. Cardiovasc Diabetol. 2017;16(1):42. Epub 2017/04/06. doi: 10.1186/s12933-017-0529-3. PubMed PMID: 28376855; PubMed Central PMCID: PMCPMC5379610
[64]	EUCTR2014-004599-49-BE. Double-Blind, Placebo-controlled, Phase 3 Study to Evaluate the Efficacy and Safety of Dapagliflozin as an Add-on to Insulin Therapy in Subjects with Type 1 Diabetes Mellitus, Parallel Group. 2015. doi: https://www.cochranelibrary.com/central/doi/10.1002/central/CN-01831240/full.
[65]	EUCTR2015-002376-24-SK. Efficacy and Safety of Dapagliflozin and Dapagliflozin plus Saxagliptinin in Combination with Metformin in Type 2 Diabetes Patients compared with Sulphonylurea. 2015. doi: https://www.cochranelibrary.com/central/doi/10.1002/central/CN-01879090/full.
[66]	Cho KY, Nakamura A, Omori K, Takase T, Miya A, Manda N, et al. Effect of switching from pioglitazone to the sodium glucose co-transporter-2 inhibitor dapagliflozin on body weight and metabolism-related factors in patients with type 2 diabetes mellitus: An open-label, prospective, randomized, parallel-group comparison trial. Diabetes Obes Metab. 2019;21(3):710-4. Epub 2018/10/13. doi: 10.1111/dom.…
[67]	Rosenstock J, Perl S, Johnsson E, Garcia-Sanchez R, Jacob S. Triple therapy with low-dose dapagliflozin plus saxagliptin versus dual therapy with each monocomponent, all added to metformin, in uncontrolled type 2 diabetes. Diabetes Obes Metab. 2019;21(9):2152-62. Epub 2019/05/31. doi: 10.1111/dom.13795. PubMed PMID: 31144431.
[68]	McMurray JJV, Solomon SD, Inzucchi SE, Kober L, Kosiborod MN, Martinez FA, et al. Dapagliflozin in Patients with Heart Failure and Reduced Ejection Fraction. N Engl J Med. 2019. Epub 2019/09/20. doi: 10.1056/NEJMoa1911303. PubMed PMID: 31535829
[69]	Pollock C, Stefansson B, Reyner D, Rossing P, Sjostrom CD, Wheeler DC, et al. Albuminuria-lowering effect of dapagliflozin alone and in combination with saxagliptin and effect of dapagliflozin and saxagliptin on glycaemic control in patients with type 2 diabetes and chronic kidney disease (DELIGHT): a randomised, double-blind, placebo-controlled trial. Lancet Diabetes Endocrinol. 2019;7(6):429-41…
[70]	Kadowaki T, Haneda M, Inagaki N, Terauchi Y, Taniguchi A, Koiwai K, et al. Empagliflozin monotherapy in Japanese patients with type 2 diabetes mellitus: a randomized, 12-week, double-blind, placebo-controlled, phase II trial. Adv Ther. 2014;31(6):621-38. Epub 2014/06/25. doi: 10.1007/s12325-014-0126-8. PubMed PMID: 24958326.
[71]	Rosenstock J, Jelaska A, Zeller C, Kim G, Broedl UC, Woerle HJ, et al. Impact of empagliflozin added on to basal insulin in type 2 diabetes inadequately controlled on basal insulin: a 78-week randomized, double-blind, placebo-controlled trial. Diabetes Obes Metab. 2015;17(10):936-48. Epub 2015/06/05. doi: 10.1111/dom.12503. PubMed PMID: 26040302; PubMed Central PMCID: PMCPMC5034797.
[72]	Roden M, Merker L, Christiansen AV, Roux F, Salsali A, Kim G, et al. Safety, tolerability and effects on cardiometabolic risk factors of empagliflozin monotherapy in drug-naive patients with type 2 diabetes: a double-blind extension of a Phase III randomized controlled trial. Cardiovasc Diabetol. 2015;14:154. Epub 2015/12/25. doi: 10.1186/s12933-015-0314-0. PubMed PMID: 26701110; PubMed Central P…
[73]	Ross S, Thamer C, Cescutti J, Meinicke T, Woerle HJ, Broedl UC. Efficacy and safety of empagliflozin twice daily versus once daily in patients with type 2 diabetes inadequately controlled on metformin: a 16-week, randomized, placebo-controlled trial. Diabetes Obes Metab. 2015;17(7):699-702. Epub 2015/04/02. doi: 10.1111/dom.12469. PubMed PMID: 25827441.
[74]	Tikkanen I, Narko K, Zeller C, Green A, Salsali A, Broedl UC, et al. Empagliflozin reduces blood pressure in patients with type 2 diabetes and hypertension. Diabetes Care. 2015;38(3):420-8. Epub 2014/10/02. doi: 10.2337/dc14-1096. PubMed PMID: 25271206
[75]	Hadjadj S, Rosenstock J, Meinicke T, Woerle HJ, Broedl UC. Initial Combination of Empagliflozin and Metformin in Patients With Type 2 Diabetes. Diabetes Care. 2016;39(10):1718-28. Epub 2016/08/06. doi: 10.2337/dc16-0522. PubMed PMID: 27493136.
[76]	Softeland E, Meier JJ, Vangen B, Toorawa R, Maldonado-Lutomirsky M, Broedl UC. Empagliflozin as Add-on Therapy in Patients With Type 2 Diabetes Inadequately Controlled With Linagliptin and Metformin: A 24-Week Randomized, Double-Blind, Parallel-Group Trial. Diabetes Care. 2017;40(2):201-9. Epub 2016/12/04. doi: 10.2337/dc16-1347. PubMed PMID: 27913576
[77]	Rosenstock J, Marquard J, Laffel LM, Neubacher D, Kaspers S, Cherney DZ, et al. Empagliflozin as Adjunctive to Insulin Therapy in Type 1 Diabetes: The EASE Trials. Diabetes Care. 2018;41(12):2560-9. Epub 2018/10/06. doi: 10.2337/dc18-1749. PubMed PMID: 30287422.
[79]	Ridderstrale M, Rosenstock J, Andersen KR, Woerle HJ, Salsali A, investigators E-RHHSt. Empagliflozin compared with glimepiride in metformin-treated patients with type 2 diabetes: 208-week data from a masked randomized controlled trial. Diabetes Obes Metab. 2018;20(12):2768-77. Epub 2018/07/03. doi: 10.1111/dom.13457. PubMed PMID: 29961998
[80]	Rosenstock J, Jelaska A, Frappin G, Salsali A, Kim G, Woerle HJ, et al. Improved glucose control with weight loss, lower insulin doses, and no increased hypoglycemia with empagliflozin added to titrated multiple daily injections of insulin in obese inadequately controlled type 2 diabetes. Diabetes Care. 2014;37(7):1815-23. Epub 2014/06/16. doi: 10.2337/dc13-3055. PubMed PMID: 24929430
[81]	Barnett AH, Mithal A, Manassie J, Jones R, Rattunde H, Woerle HJ, et al. Efficacy and safety of empagliflozin added to existing antidiabetes treatment in patients with type 2 diabetes and chronic kidney disease: a randomised, double-blind, placebo-controlled trial. Lancet Diabetes Endocrinol. 2014;2(5):369-84. Epub 2014/05/06. doi: 10.1016/S2213-8587(13)70208-0. PubMed PMID: 24795251
[82]	Haring HU, Merker L, Seewaldt-Becker E, Weimer M, Meinicke T, Broedl UC, et al. Empagliflozin as add-on to metformin in patients with type 2 diabetes: a 24-week, randomized, double-blind, placebo-controlled trial. Diabetes Care. 2014;37(6):1650-9. Epub 2014/04/12. doi: 10.2337/dc13-2105. PubMed PMID: 24722494
[83]	Merker L, Haring HU, Christiansen AV, Roux F, Salsali A, Kim G, et al. Empagliflozin as add-on to metformin in people with Type 2 diabetes. Diabet Med. 2015;32(12):1555-67. Epub 2015/06/03. doi: 10.1111/dme.12814. PubMed PMID: 26031566
[84]	Kovacs CS, Seshiah V, Merker L, Christiansen AV, Roux F, Salsali A, et al. Empagliflozin as Add-on Therapy to Pioglitazone With or Without Metformin in Patients With Type 2 Diabetes Mellitus. Clin Ther. 2015;37(8):1773-88 e1. Epub 2015/07/04. doi: 10.1016/j.clinthera.2015.05.511. PubMed PMID: 26138864
[85]	Zinman B, Wanner C, Lachin JM, Fitchett D, Bluhmki E, Hantel S, et al. Empagliflozin, Cardiovascular Outcomes, and Mortality in Type 2 Diabetes. N Engl J Med. 2015;373(22):2117-28. Epub 2015/09/18. doi: 10.1056/NEJMoa1504720. PubMed PMID: 26378978
[86]	Wanner C, Inzucchi SE, Lachin JM, Fitchett D, von Eynatten M, Mattheus M, et al. Empagliflozin and Progression of Kidney Disease in Type 2 Diabetes. N Engl J Med. 2016;375(4):323-34. Epub 2016/06/15. doi: 10.1056/NEJMoa1515920. PubMed PMID: 27299675
[87]	Lewin A, DeFronzo RA, Patel S, Liu D, Kaste R, Woerle HJ, et al. Initial combination of empagliflozin and linagliptin in subjects with type 2 diabetes. Diabetes Care. 2015;38(3):394-402. Epub 2015/01/31. doi: 10.2337/dc14-2365. PubMed PMID: 25633662
[88]	DeFronzo RA, Lee C, Kohler S. Safety and Tolerability of Combinations of Empagliflozin and Linagliptin in Patients with Type 2 Diabetes: Pooled Data from Two Randomized Controlled Trials. Adv Ther. 2018;35(7):1009-22. Epub 2018/06/28. doi: 10.1007/s12325-018-0724-y. PubMed PMID: 29949041
[89]	Kawamori R, Haneda M, Suzaki K, Cheng G, Shiki K, Miyamoto Y, et al. Empagliflozin as add-on to linagliptin in a fixed-dose combination in Japanese patients with type 2 diabetes: Glycaemic efficacy and safety profile in a 52-week, randomized, placebo-controlled trial. Diabetes Obes Metab. 2018;20(9):2200-9. Epub 2018/05/17. doi: 10.1111/dom.13352. PubMed PMID: 29766636; PubMed Central PMCID: PMCP…
[90]	Kario K, Okada K, Kato M, Nishizawa M, Yoshida T, Asano T, et al. 24-Hour Blood Pressure-Lowering Effect of an SGLT-2 Inhibitor in Patients with Diabetes and Uncontrolled Nocturnal Hypertension: Results from the Randomized, Placebo-Controlled SACRA Study. Circulation. 2018. Epub 2018/12/28. doi: 10.1161/CIRCULATIONAHA.118.037076. PubMed PMID: 30586745; PubMed Central PMCID: PMCPMC6493695
[91]	Rosenstock J, Seman LJ, Jelaska A, Hantel S, Pinnetti S, Hach T, et al. Efficacy and safety of empagliflozin, a sodium glucose cotransporter 2 (SGLT2) inhibitor, as add-on to metformin in type 2 diabetes with mild hyperglycaemia. Diabetes Obes Metab. 2013;15(12):1154-60. Epub 2013/08/03. doi: 10.1111/dom.12185. PubMed PMID: 23906374
[92]	Rodbard HW, Rosenstock J, Canani LH, Deerochanawong C, Gumprecht J, Lindberg SO, et al. Oral Semaglutide versus Empagliflozin in Patients with Type 2 Diabetes Uncontrolled on Metformin: The PIONEER 2 Trial. Diabetes Care. 2019. Epub 2019/09/19. doi: 10.2337/dc19-0883. PubMed PMID: 31530666.
[93]	Terra SG, Focht K, Davies M, Frias J, Derosa G, Darekar A, et al. Phase III, efficacy and safety study of ertugliflozin monotherapy in people with type 2 diabetes mellitus inadequately controlled with diet and exercise alone. Diabetes Obes Metab. 2017;19(5):721-8. Epub 2017/01/25. doi: 10.1111/dom.12888. PubMed PMID: 28116776
[94]	Dagogo-Jack S, Liu J, Eldor R, Amorin G, Johnson J, Hille D, et al. Efficacy and safety of the addition of ertugliflozin in patients with type 2 diabetes mellitus inadequately controlled with metformin and sitagliptin: The VERTIS SITA2 placebo-controlled randomized study. Diabetes Obes Metab. 2018;20(3):530-40. Epub 2017/09/19. doi: 10.1111/dom.13116. PubMed PMID: 28921862; PubMed Central PMCID: …
[95]	Grunberger G, Camp S, Johnson J, Huyck S, Terra SG, Mancuso JP, et al. Ertugliflozin in Patients with Stage 3 Chronic Kidney Disease and Type 2 Diabetes Mellitus: The VERTIS RENAL Randomized Study. Diabetes Ther. 2018;9(1):49-66. Epub 2017/11/22. doi: 10.1007/s13300-017-0337-5. PubMed PMID: 29159457; PubMed Central PMCID: PMCPMC5801223
[96]	Gallo S, Charbonnel B, Goldman A, Shi H, Huyck S, Darekar A, et al. Long-term efficacy and safety of ertugliflozin in patients with type 2 diabetes mellitus inadequately controlled with metformin monotherapy: 104-week VERTIS MET trial. Diabetes Obes Metab. 2019. Epub 2019/01/08. doi: 10.1111/dom.13631. PubMed PMID: 30614616
[97]	Pratley RE, Eldor R, Raji A, Golm G, Huyck SB, Qiu Y, et al. Ertugliflozin plus sitagliptin versus either individual agent over 52 weeks in patients with type 2 diabetes mellitus inadequately controlled with metformin: The VERTIS FACTORIAL randomized trial. Diabetes Obes Metab. 2018;20(5):1111-20. Epub 2017/12/22. doi: 10.1111/dom.13194. PubMed PMID: 29266675; PubMed Central PMCID: PMCPMC5947297
[98]	Amin NB, Wang X, Jain SM, Lee DS, Nucci G, Rusnak JM. Dose-ranging efficacy and safety study of ertugliflozin, a sodium-glucose co-transporter 2 inhibitor, in patients with type 2 diabetes on a background of metformin. Diabetes Obes Metab. 2015;17(6):591-8. Epub 2015/03/11. doi: 10.1111/dom.12460. PubMed PMID: 25754396
[99]	Hollander P, Liu J, Hill J, Johnson J, Jiang ZW, Golm G, et al. Ertugliflozin Compared with Glimepiride in Patients with Type 2 Diabetes Mellitus Inadequately Controlled on Metformin: The VERTIS SU Randomized Study. Diabetes Ther. 2018;9(1):193-207. Epub 2017/12/29. doi: 10.1007/s13300-017-0354-4. PubMed PMID: 29282633; PubMed Central PMCID: PMCPMC5801240.
[100]	Wilding JP, Ferrannini E, Fonseca VA, Wilpshaar W, Dhanjal P, Houzer A. Efficacy and safety of ipragliflozin in patients with type 2 diabetes inadequately controlled on metformin: a dose-finding study. Diabetes Obes Metab. 2013;15(5):403-9. Epub 2012/11/21. doi: 10.1111/dom.12038. PubMed PMID: 23163880
[101]	Ishihara H, Yamaguchi S, Nakao I, Okitsu A, Asahina S. Efficacy and safety of ipragliflozin as add-on therapy to insulin in Japanese patients with type 2 diabetes mellitus (IOLITE): a multi-centre, randomized, placebo-controlled, double-blind study. Diabetes Obes Metab. 2016;18(12):1207-16. Epub 2016/07/21. doi: 10.1111/dom.12745. PubMed PMID: 27436788; PubMed Central PMCID: PMCPMC5484364.
[102]	Lu CH, Min KW, Chuang LM, Kokubo S, Yoshida S, Cha BS. Efficacy, safety, and tolerability of ipragliflozin in Asian patients with type 2 diabetes mellitus and inadequate glycemic control with metformin: Results of a phase 3 randomized, placebo-controlled, double-blind, multicenter trial. J Diabetes Investig. 2016;7(3):366-73. Epub 2016/06/23. doi: 10.1111/jdi.12422. PubMed PMID: 27330723; PubMed …
[103]	Kashiwagi A, Kazuta K, Goto K, Yoshida S, Ueyama E, Utsuno A. Ipragliflozin in combination with metformin for the treatment of Japanese patients with type 2 diabetes: ILLUMINATE, a randomized, double-blind, placebo-controlled study. Diabetes Obes Metab. 2015;17(3):304-8. Epub 2014/06/13. doi: 10.1111/dom.12331. PubMed PMID: 24919820; PubMed Central PMCID: PMCPMC4342773
[104]	Inoue H, Morino K, Ugi S, Tanaka-Mizuno S, Fuse K, Miyazawa I, et al. Ipragliflozin, a sodium-glucose cotransporter 2 inhibitor, reduces bodyweight and fat mass, but not muscle mass, in Japanese type 2 diabetes patients treated with insulin: A randomized clinical trial. J Diabetes Investig. 2018. Epub 2018/12/12. doi: 10.1111/jdi.12985. PubMed PMID: 30536746
[105]	Kaku K, Isaka H, Sakatani T, Toyoshima J. Efficacy and safety of ipragliflozin add-on therapy to insulin in Japanese patients with type 1 diabetes mellitus: A randomized, double-blind, phase 3 trial. Diabetes Obes Metab. 2019;21(10):2284-93. Epub 2019/06/08. doi: 10.1111/dom.13807. PubMed PMID: 31173455
[106]	Koshizaka M, Ishikawa K, Ishibashi R, Maezawa Y, Sakamoto K, Uchida D, et al. Comparing the effects of ipragliflozin versus metformin on visceral fat reduction and metabolic dysfunction in Japanese patients with type 2 diabetes treated with sitagliptin: A prospective, multicentre, open-label, blinded-endpoint, randomized controlled study (PRIME-V study). Diabetes Obes Metab. 2019;21(8):1990-5. Ep…
[107]	Seino Y, Sasaki T, Fukatsu A, Ubukata M, Sakai S, Samukawa Y. Dose-finding study of luseogliflozin in Japanese patients with type 2 diabetes mellitus: a 12-week, randomized, double-blind, placebo-controlled, phase II study. Curr Med Res Opin. 2014;30(7):1231-44. Epub 2014/03/29. doi: 10.1185/03007995.2014.909390. PubMed PMID: 24673496
[108]	Seino Y, Sasaki T, Fukatsu A, Sakai S, Samukawa Y. Efficacy and safety of luseogliflozin monotherapy in Japanese patients with type 2 diabetes mellitus: a 12-week, randomized, placebo-controlled, phase II study. Curr Med Res Opin. 2014;30(7):1219-30. Epub 2014/03/07. doi: 10.1185/03007995.2014.901943. PubMed PMID: 24597840
[109]	Seino Y, Sasaki T, Fukatsu A, Ubukata M, Sakai S, Samukawa Y. Efficacy and safety of luseogliflozin as monotherapy in Japanese patients with type 2 diabetes mellitus: a randomized, double-blind, placebo-controlled, phase 3 study. Curr Med Res Opin. 2014;30(7):1245-55. Epub 2014/04/09. doi: 10.1185/03007995.2014.912983. PubMed PMID: 24708292.
[110]	Haneda M, Seino Y, Inagaki N, Kaku K, Sasaki T, Fukatsu A, et al. Influence of Renal Function on the 52-Week Efficacy and Safety of the Sodium Glucose Cotransporter 2 Inhibitor Luseogliflozin in Japanese Patients with Type 2 Diabetes Mellitus. Clin Ther. 2016;38(1):66-88 e20. Epub 2016/01/01. doi: 10.1016/j.clinthera.2015.10.025. PubMed PMID: 26718606.
[111]	Seino Y, Sasaki T, Fukatsu A, Imazeki H, Ochiai H, Sakai S. Efficacy and safety of luseogliflozin added to insulin therapy in Japanese patients with type 2 diabetes: a multicenter, 52-week, clinical study with a 16-week, double-blind period and a 36-week, open-label period. Curr Med Res Opin. 2018;34(6):981-94. Epub 2018/02/17. doi: 10.1080/03007995.2018.1441816. PubMed PMID: 29448833.
[112]	Kaku K, Watada H, Iwamoto Y, Utsunomiya K, Terauchi Y, Tobe K, et al. Efficacy and safety of monotherapy with the novel sodium/glucose cotransporter-2 inhibitor tofogliflozin in Japanese patients with type 2 diabetes mellitus: a combined Phase 2 and 3 randomized, placebo-controlled, double-blind, parallel-group comparative study. Cardiovasc Diabetol. 2014;13:65. Epub 2014/04/01. doi: 10.1186/1475…
[113]	Ikeda S, Takano Y, Cynshi O, Tanaka R, Christ AD, Boerlin V, et al. A novel and selective sodium-glucose cotransporter-2 inhibitor, tofogliflozin, improves glycaemic control and lowers body weight in patients with type 2 diabetes mellitus. Diabetes Obes Metab. 2015;17(10):984-93. Epub 2015/07/17. doi: 10.1111/dom.12538. PubMed PMID: 26179482
[114]	Terauchi Y, Tamura M, Senda M, Gunji R, Kaku K. Efficacy and safety of tofogliflozin in Japanese patients with type 2 diabetes mellitus with inadequate glycaemic control on insulin therapy (J-STEP/INS): Results of a 16-week randomized, double-blind, placebo-controlled multicentre trial. Diabetes Obes Metab. 2017;19(10):1397-407. Epub 2017/04/04. doi: 10.1111/dom.12957. PubMed PMID: 28371205; PubM…
[115]	Buse JB, Garg SK, Rosenstock J, Bailey TS, Banks P, Bode BW, et al. Sotagliflozin in Combination With Optimized Insulin Therapy in Adults With Type 1 Diabetes: The North American inTandem1 Study. Diabetes Care. 2018;41(9):1970-80. Epub 2018/06/26. doi: 10.2337/dc18-0343. PubMed PMID: 29937430; PubMed Central PMCID: PMCPMC6105319
[116]	Garg SK, Henry RR, Banks P, Buse JB, Davies MJ, Fulcher GR, et al. Effects of Sotagliflozin Added to Insulin in Patients with Type 1 Diabetes. N Engl J Med. 2017;377(24):2337-48. Epub 2017/09/14. doi: 10.1056/NEJMoa1708337. PubMed PMID: 28899222
[117]	Danne T, Cariou B, Banks P, Brandle M, Brath H, Franek E, et al. HbA1c and Hypoglycemia Reductions at 24 and 52 Weeks With Sotagliflozin in Combination With Insulin in Adults With Type 1 Diabetes: The European inTandem2 Study. Diabetes Care. 2018;41(9):1981-90. Epub 2018/06/26. doi: 10.2337/dc18-0342. PubMed PMID: 29937431
[118]	Sykes AP, Kemp GL, Dobbins R, O'Connor-Semmes R, Almond SR, Wilkison WO, et al. Randomized efficacy and safety trial of once-daily remogliflozin etabonate for the treatment of type 2 diabetes. Diabetes Obes Metab. 2015;17(1):98-101. Epub 2014/09/23. doi: 10.1111/dom.12393. PubMed PMID: 25238025
[119]	Allegretti AS, Zhang W, Zhou W, Thurber TK, Rigby SP, Bowman-Stroud C, et al. Safety and Effectiveness of Bexagliflozin in Patients With Type 2 Diabetes Mellitus and Stage 3a/3b CKD. Am J Kidney Dis. 2019;74(3):328-37. Epub 2019/05/19. doi: 10.1053/j.ajkd.2019.03.417. PubMed PMID: 31101403
