# Supplementary material for: Acute kidney injury and adverse renal events in patients receiving SGLT2-inhibitors: A systematic review and meta-analysis
Source: PLoS Med. 2019 Dec 9;16(12):e1002983. doi: 10.1371/journal.pmed.1002983 (PMC6901179; doi:10.1371/journal.pmed.1002983)
Supplement: S3 Table — AE, adverse event. (XLSX) [file pmed.1002983.s005.xlsx]

## Sheet: Sheet1
Study name/ Acronym	SGLT2i	Background therapy	Matching	Data source of outcome	Study Duration	Number of Patients	AKI Definition 1	AKI Definition 2
Nadkarni 2017- Mount Sinai cohort [1]	canagliflozin, empagliflozin, or dapagliflozin	standard care	propensity matching	publication	SGLT2: 62 control: 50	744	AKI ICD codes 584.XX and ICD10 code N17.9	AKI KDIGO inpatient (increase in serum creatinine by ≥ 0.3 mg/dL within 48 hours, increase in serum creatinine to ≥1.5 times baseline known or presumed to have happened in prior 7 days)
Nadkarni 2017 – Geisinger Cohort [1]	canagliflozin, empagliflozin, or dapagliflozin	standard care	propensity matching	publication	SGLT2: 65 control: 63	2414	AKI ICD codes 584.XX and ICD10 code N17.9	AKI KDIGO inpatient (increase in serum creatinine by ≥ 0.3 mg/dL within 48 hours, increase in serum creatinine to ≥1.5 times baseline known or presumed to have happened in prior 7 days)
Norhammar 2017 [2]	Dapagliflozin	standard care	propensity score matched	presentation ADA 2017	SGLT2: 50 control: 52	34328	hospitalisation for kidney disease
Ueda 2018 [3]	canagliflozin, empagliflozin, or dapagliflozin	standard care	propensity score matched	publication	39	34426	ICD 10 code N17 = acute kidney injury
Cahn 2019 [4]	dapagliflozin, empagliflozin	standard care	no matching	publication	24	12022	hospitalisation for acute kidney injury
REFERENCES
[1]	Nadkarni GN, Ferrandino R, Chang A, Surapaneni A, Chauhan K, Poojary P, et al. Acute Kidney Injury in Patients on SGLT2 Inhibitors: A Propensity-Matched Analysis. Diabetes Care. 2017;40(11):1479-85. Epub 2017/08/23. doi: 10.2337/dc17-1011. PubMed PMID: 28827404; PubMed Central PMCID: PMCPMC5652593
[2]	Norhammar A, Eriksson JW, Bodegard J, Thuresson M, Fenici P, Nathanson D, et al. Dapagliflozin Is Associated with Lower Risk of Hospitalization for Kidney Disease, Heart Failure, and All-Cause Death Compared to DPP-4i: CVD-REAL Nordic.: American Diabetes Association 77th Scientific Sessions. 2017; Poster: 1218-P. https://ada.scientificposters.com/epsAbstractADA.cfm?id=2, Accessed March 11, 2019; …
[3]	Ueda P, Svanstrom H, Melbye M, Eliasson B, Svensson AM, Franzen S, et al. Sodium glucose cotransporter 2 inhibitors and risk of serious adverse events: nationwide register based cohort study. BMJ. 2018;363:k4365. Epub 2018/11/16. doi: 10.1136/bmj.k4365. PubMed PMID: 30429124; PubMed Central PMCID: PMCPMC6233755
[4[	Cahn A, Melzer-Cohen C, Pollack R, Chodick G, Shalev V. Acute renal outcomes with sodium-glucose co-transporter-2 inhibitors: Real-world data analysis. Diabetes Obes Metab. 2019;21(2):340-8. Epub 2018/09/13. doi: 10.1111/dom.13532. PubMed PMID: 30207040
