# Supplementary material for: Acute kidney injury and adverse renal events in patients receiving SGLT2-inhibitors: A systematic review and meta-analysis
Source: PLoS Med. 2019 Dec 9;16(12):e1002983. doi: 10.1371/journal.pmed.1002983 (PMC6901179; doi:10.1371/journal.pmed.1002983)
Supplement: S4 Table — AKI, acute kidney injury; RASi, renin–angiotensin system inhibitor. (XLSX) [file pmed.1002983.s006.xlsx]

## Sheet: Sheet1
Trial	Definition of RAS inhibition	n (RAS blockade_SGLT)	n (RAS blockade_comparator)
CANVAS. CANVAS R (Combined results) [36],[37],[38]	RAAS blocker	DA	3471/1441 (79.8%)
DIA3004 [30]	﻿Agents acting on the renin-angiotensin system	158/179 (88.2%)	77/90 (85.6%)
DECLARE-TIMI58 [76]	ACE inhibitor or ARB	6977/8574 (81.3%)	6973/8569 (81.3%)
NCT01042977 [57],[58]	ACEis/ ARBs	400/482 (82.8%)	403/483 (83.6%)
NCT01031680 [63]	ACE inhibitor or ARB	408 /460 (88.7%)	409/462 (88.5%)
EMPA-REG-OUTCOME [2],[3]	ACE inhibitor or ARB	3798/4687 (81.0%)	1868/2333 (80.1%)
EMPA-REG RENAL [101]	﻿ACE inhibitors or angiotensin-receptor blockers	315/421 (74.8%)	231/319 (72.4%)
CREDENCE [40]	RAS blockade	*	*
DAPA-HF [89]	ACEi	1332/2373 (56.1%)	1329/2371 (56.1%)
	ARB	675/2373 (28.4%)	632/2371 (26.7%)
DELIGHT [90]	Renin-Angiotensin-System Inhibitors	143/145 (99%)	147/148 (99%)
NCT02836873 [137]	Agents acting on the renin-angiotensin system	113/157 (72.0%)	117/155 (75.5%)
*In the CREDENCE trial all patients were treated with RAS blockade (4395 patients. 99.9% of participants; no separate numbers for SGLT2i and placebo group provided)
